# Supplementary material for: A Comprehensive Microstructure-Aware Electromigration Modeling Framework; Investigation of the Impact of Trench Dimensions in Damascene Copper Interconnects
Source: Nanomaterials (Basel). 2024 Nov 16;14(22):1834. doi: 10.3390/nano14221834 (PMC11597653; doi:10.3390/nano14221834)
Supplement: Supplementary file 1 [file nanomaterials-14-01834-s001.zip]

Archive with 3 entries (3 files):
- Supplemntary Information_Dynamic packing.pdf
- Supplementary Video 1_Stacking_Circles.avi
- Supplementary Video 2_Full_sim.mp4
